# Supplementary material for: FXN protomutations are the source of pathogenic expanded GAA alleles in Friedreich ataxia and explain its unequal population distribution
Source: Hum Mol Genet. 2026 Jun 9;35(11):ddag046. doi: 10.1093/hmg/ddag046 (PMC13248553; doi:10.1093/hmg/ddag046)
Supplement: Supplementary_materials_ddag046 [file supplementary_materials_ddag046.zip]

Archive with 4 entries (4 files):
- Devore et al Supplementary Materials Final.pdf
- Devore et al. Supplementary Data 1 Final.xlsx
- Devore et al. Supplementary Data 2 Final.xlsx
- Devore et al. Supplementary Data 3 final.xlsx
